# Supplementary material for: Sentinel Lymph Node Biopsy in Atypical Spitz Tumor: A Systematic Review
Source: J Clin Med. 2024 May 30;13(11):3232. doi: 10.3390/jcm13113232 (PMC11172847; doi:10.3390/jcm13113232)
Supplement: Supplementary file 1 [file jcm-13-03232-s001.zip]

Archive with 1 entries (1 files):
- jcm-2947524-Supplementary Material.pdf
